# Supplementary material for: Development of mammary cancer in γ-irradiated F1 hybrids of susceptible Sprague-Dawley and resistant Copenhagen rats, with copy-number losses that pinpoint potential tumor suppressors
Source: PLoS One. 2021 Aug 13;16(8):e0255968. doi: 10.1371/journal.pone.0255968 (PMC8362979; doi:10.1371/journal.pone.0255968)
Supplement: S1 Dataset — Sheet 1: Animal and tumor development data used for Fig 1 and Tables 3–5. Sheet 2: Tumor location and tumor type data in Table 2 and age at first tumor detection data used for Table 3. Sheet 3: Quantitative PCR data used for Fig 4. Sheet 4: Copy-number aberration data used for Table 6. Sheet 5: Previous expression microarray data mentioned in Discussion. (XLSX) [file pone.0255968.s001.xlsx]

## Sheet: Sheet 1
Animal ID	Specimen ID	Strain	Time of carcinoma (weeks)	Carcinoma event	Time of benign tumor (weeks)	Benign event	Time of 2nd carcinoma (weeks)	2nd carcinoma event	Time of 2nd benign tumor (weeks)	2nd benign event	Birth date	Age at autopsy (weeks)	Number of carcinomas	Number of benign tumors	Number of carcinomas per 100 weeks	Number of benign tumors per 100 weeks]	Reason for autopsy	Metastatis	BW(g)_Age_14_wk	BW(g)_Age_15_wk	BW(g)_Age_16_wk	BW(g)_Age_17_wk	BW(g)_Age_18_wk	BW(g)_Age_20_wk	BW(g)_Age_22_wk	BW(g)_Age_24_wk	BW(g)_Age_26_wk	BW(g)_Age_28_wk	BW(g)_Age_30_wk	BW(g)_Age_32_wk	BW(g)_Age_34_wk	BW(g)_Age_36_wk	BW(g)_Age_38_wk	BW(g)_Age_40_wk	BW(g)_Age_42_wk	BW(g)_Age_44_wk	BW(g)_Age_46_wk	BW(g)_Age_48_wk	BW(g)_Age_50_wk	BW(g)_Age_52_wk	BW(g)_Age_54_wk	BW(g)_Age_56_wk	BW(g)_Age_58_wk	BW(g)_Age_60_wk	BW(g)_Age_62_wk	BW(g)_Age_64_wk	BW(g)_Age_66_wk	BW(g)_Age_68_wk	BW(g)_Age_70_wk
RJ01	K1485	F1	86	0	86	1	86	0	86	1	2007-03-18	86	0	2	0	2.32558	Non-mammary neoplasm (pituitary)		223	231	231	238	240	241	243	254	253	255	267	264	270	265	263		257	264	270	280	285	298	300	306	313		296	302	297	306	340
RJ02	K0934	F1	18	1	28	0	28	0	28	0	2007-03-18	28	1	0	3.57143	0	Mammary neoplasm (bleeding)		234	235	240	245	248	255	250	260	246
RJ03	K1611	F1	113	0	72	1	113	0	75	1	2007-03-18	113	0	4	0	3.53982	Mammary neoplasm (overload)		216	218	219	223	228	234	236	235	238	240	246	248	253	249	256		268	279	275	283	308	385	291	322	321		330	334	344	350	354
RJ04	K1109	F1	42	1	56	0	42	1	56	0	2007-03-18	56	2	0	3.57143	0	Unidentified (low mobility)		213	224	228	231	233	239	248	249	251	245	247	250	252	248	260		265	268	269	256	277	279	279	264
RJ05	K1543	F1	91	0	50	1	91	0	56	1	2007-03-18	91	0	2	0	2.1978	Mammary neoplasm (overload)		245	248	254	257	265	268	271	275	282	285	281	283	285	286	289		300	302	303	284	310	318	323	331	330		355	374	370	354	355
RJ06	K1351	F1	57	1	50	1	56	1	51	1	2007-03-18	80	3	6	3.75	7.5	Mammary neoplasm (overload)		230	230	236	288	246	248	251	249	252	255	256	251	265	256	254		261	268	275	272	280	290	306	304	306		328	329	333	335	327
RJ07	K1599	F1	104	1	55	1	104	0	75	1	2007-03-18	104	1	4	0.961538	3.84615	Mammary neoplasm (overload)		214	230	226	231	233	237	243	244	244	242	246	250	248	247	253		254	258	260	262	268	269	272	277	282		289	285	287	305	299
RJ08	K1559	F1	62	1	75	1	69	1	79	1	2007-03-18	94	6	3	6.38298	3.19149	Unidentified		202	205	211	215	219	222	225	230	233	234	238	239	238	236	230		236	241	245	245	251	254	259	263	269		273	281	280	289	287
RJ09	K1293	F1	76	1	76	0	76	0	76	0	2007-03-18	76	1	0	1.31579	0	Unidentified (ascites present)		229	227	236	240	242	242	243	246	247	246	251	253	254	256	264		272	275	279	286	286	290	295	295	305		313	323	344	357	357
RJ10	K1079	F1	54	0	54	0	54	0	54	0	2007-03-18	54	0	0	0	0	Mammary neoplasm (overload)		235	246	250	254	263	263	272	272	276	276	274	277	284	284	285		291	301	312	322	375	467
RJ11	K1586	F1	90	1	56	1	98	0	78	1	2007-03-18	98	1	5	1.02041	5.10204	Mammary neoplasm (overload)		220	228	235	243	250	251	256	255	255	258	263	263	264	259	263		271	277	280	276	280	280	289	290	293		301	308	304	310	312
RJ12	K1587	F1	63	1	59	1	98	0	66	1	2007-03-19	98	1	5	1.02041	5.10204	Mammary neoplasm (overload)		232	243	244	258	259	257	268	271	267	267	268	271	274	275	278		270	276	283	283	293	298	307	307	311		324	329	330	330	334
RJ13	K0911	F1	16	1	22	0	22	0	22	0	2007-03-19	22	1	0	4.54545	0	Mammary neoplasm (bleeding)		235	234	237	240	232	232	240
RJ14	K1622	F1	115	0	49	1	115	0	107	1	2007-03-19	115	0	4	0	3.47826	Mammary neoplasm (overload)		223	231	227	233	228	227	236	237	242	241	247	242	246	243	245		253	251	254	251	257	257	259	267	281		293	300	303	302	309
RJ15	K1396	F1	82	0	64	1	82	0	82	1	2007-03-19	82	0	2	0	2.43902	Unidentified		228	237	243	240	245	246	257	251	254	257	266	268	267	272	265		268	273	270	278	277	282	292	288	297		294	295	290	290	292
RJ16	K1491	F1	62	1	86	1	86	0	86	0	2007-03-19	86	1	1	1.16279	1.16279	Mammary neoplasm (overload)		241	251	259	265	269	268	276	289	293	302	304	302	297	308	296		300	306	313	315	312	316	319	321	327		313	323	330	338	357
RJ17	K1520	F1	61	1	60	1	61	1	70	1	2007-03-19	88	4	4	4.54545	4.54545	Mammary neoplasm (overload)		215	225	223	228	232	237	232	240	242	242	244	244	244	244	246		256	245	252	256	254	257	260	257	261		268	270	265	276	277
RJ18	K1594	F1	101	0	52	1	101	0	74	1	2007-03-19	101	0	4	0	3.9604	Non-mammary neoplasm (uterus)		227	231	238	240	246	244	246	251	254	254	259	258	264	261	267		264	259	259	258	259	264	268	270	277		280	285	289	290	277
RJ19	K1623	F1	113	0	76	1	113	0	85	1	2007-03-30	113	0	4	0	3.53982	Mammary neoplasm (overload)		258	258		268	269	277	279	282	284	284	293	292	283	280		293	292	319	299	290	296	295	301	305		318	304	308	302	335	344
RJ20	K1595	F1	68	1	72	1	93	1	73	1	2007-03-30	101	2	5	1.9802	4.9505	Mammary neoplasm (overload)		251	250		264	268	267	281	285	285	288	295	290	295	305		308	306	311	321	323	327	330	341	363		386	384	390	397	400	399
RJ21	K1371	F1	79	1	40	1	79	0	54	1	2007-03-30	79	1	3	1.26582	3.79747	Mammary neoplasm (bleeding)		258	257		269	270	273	281	284	283	279	286	286	287	289		303	298	310	320	316	323	330	336	339		354	366	371	385	391	400
RJ22	K1601	F1	92	1	35	1	104	1	68	1	2007-03-30	104	3	4	2.88462	3.84615	Non-mammary neoplasm (vagina)		258	263		268	276	277	270	280	271	272	277	280	276	279		290	290	299	301	302	305	303	310	318		324	334	345	344	344	345
RJ23	K1140	F1	22	1	50	1	57	0	57	0	2007-03-30	57	1	1	1.75439	1.75439	Unidentified		256	260		265	264	276	278	283	277	282	289	286	283	288		302	301	309	314	317	322	326	333	338
RJ24	K1055	F1	46	0	46	0	46	0	46	0	2007-03-30	46	0	0	0	0	Non-mammary neoplasm (subcutaneous)		220	227		230	234	236	238	241	236	241	240	241	240	246		247	252	273	311
RJ25	K1581	F1	73	1	56	1	81	1	76	1	2007-03-30	96	3	2	3.125	2.08333	Unidentified (anemia)		237	240		243	241	248	247	245	243	244	245	249	245	249		256	249	257	257	258	266	268	273	275		282	288	289	298	296	305
RJ26	K1372	F1	50	1	68	1	79	0	50	1	2007-03-30	79	1	2	1.26582	2.53165	Unidentified		223	227		230	231	239	240	244	243	247	246	244	246	245		250	246	252	252	254	257	255	261	266		271	276	278	280	280	289
RJ27	K1452	F1	82	0	82	1	82	0	82	0	2007-03-30	82	0	1	0	1.21951	Unidentified		223	229		233	233	238	242	245	240	244	244	243	237	239		242	242	242	246	245	250	255	256	254		260	268	268	283	278	278
RJ28	K1289	F1	58	1	74	0	62	1	74	0	2007-03-30	74	2	0	2.7027	0	Mammary neoplasm (bleeding)		229	235		242	236	245	250	250	251	256	252	255	251	249		252	257	255	254	248	255	253	253	251		257	260	256	260	262	252
RJ29	K1290	F1	41	1	74	0	74	0	74	0	2007-03-30	74	1	0	1.35135	0	Mammary neoplasm (bleeding)		220	222		232	233	237	243	244	245	251	245	250	246	240		248	253	259	252	256	260	258	267	265		278	276	292	302	302	314
RJ30	K1562	COP	87	0	82	1	87	0	87	0	2007-05-16	87	0	1	0	1.14943	Miscellaneous (brain bleeding)		186		186		186	191	190	196	193	194	193	195	192	194	196	197	200	202	206	216		218	221	218	225	227	236	231	223		227
RJ31	K1612	COP	93	1	95	1	104	0	104	0	2007-05-16	104	1	1	0.961538	0.961538	Miscellaneous (tooth malformation)		203		202		204	205	204	198	200	195	192	195	190	199	198	200	205	207	202	205		215	220	223	227	218	232	232	234		224
RJ32	K1606	COP	100	1	100	0	100	1	100	0	2007-05-16	100	2	0	2	0	Unidentified		196		199		198	202	208	206	201	202	207	206	213	209	219	221	227	233	223	232		247	252	251	243	258	257	270	263		275
RJ33	K1617	COP	106	0	56	1	106	0	106	0	2007-05-16	106	0	1	0	0.943396	Non-mammary neoplasm (schwannoma)		197		203		206	211	213	217	215	209	215	219	219	219	225	227	227	228	232	235		239	245	238	242	250	247	250	246		245
RJ34	K1454	COP	74	1	76	1	76	0	76	0	2007-05-16	76	1	1	1.31579	1.31579	Miscellaneous (obstructive uropathy)		186		191		194	202	198	201	208	207	225	213	220	224	230	230	237	242	249	249		258	266	273	254	258	269	271	252		254
RJ35	K1906	COP	98	1	87	1	102	1	119	0	2008-06-14	119	2	1	1.68067	0.840336	Miscellaneous (lung bleeding)		164		168		174	172	176	178	180	177	177	178	177	178	176	176	178	181		194	190	186	185	189	216	186	191	190	196	196	198
RJ36	K1824	COP	100	0	100	0	100	0	100	0	2008-06-14	100	0	0	0	0	Non-mammary neoplasm (skin)		164		174		175	177	181	178	182	181	181	181	185	182	185	184	188	189		190	192	195	200	205	214	215	219	216	219	210	218
RJ37	K1891	COP	113	1	84	1	113	0	113	1	2008-06-14	113	1	2	0.884956	1.76991	Unidentified		162		169		175	174	175	178	182	181	183	181	187	188	190	190	191	192		193	197	197	199	211	205	212	206	213	210	212	219
RJ38	K1830	COP	91	0	91	0	91	0	91	0	2008-08-25	91	0	0	0	0	Unidentified		149	151	152	153	156	162	163	169	168	169	171	170	170	171	171	173	171	174	175	178	180	179	185	186	188	191	194	191	185	197	198
RJ39	K1798	COP	83	0	83	0	83	0	83	0	2008-08-25	83	0	0	0	0	Unidentified		173	173	179	181	182	188	190	188	192	192	193	194	190	199	202	193	193	200	201	204	209	211	219	218	230	237	235	234	244	235	240
RJ40	K1818	COP	84	0	57	1	84	0	84	0	2008-08-27	84	0	1	0	1.19048	Mammary neoplasm (bleeding)		163	168	170	174	174	178	180	183	183	181	184	185	184	187	188	188	191	192	187	189	194	194	197	197	197	195	196	194	198	198	201
RJ41	K1870	COP	99	0	62	1	99	0	99	0	2008-08-27	99	0	1	0	1.0101	Unidentified		171	172	177	181	179	184	182	187	185	188	190	191	191	194	195	198	201	202	204	211	212	209	216	217	217	224	223	228	224	229	229
RJ42	K1831	COP	68	1	91	0	91	0	91	0	2008-08-27	91	1	0	1.0989	0	Unidentified		181	187	191	185	192	192	189	196	195	196	199	197	200	200	201	208	208	215	225	216	216	226	235	236	232	236	235	240	232	230	222
RJ43	K1616	COP	38	0	38	0	38	0	38	0	2008-08-27	38	0	0	0	0	Mammary neoplasm (bleeding)	Lung	181	187	188	186	196	193	181	190	197	198	195	195	189	185	173
RJ44	K1896	COP	104	0	104	0	104	0	104	0	2008-08-27	104	0	0	0	0	Unidentified		176	183	179	187	194	181	178	183	184	187	189	190	194	190	188	193	195	199	199	198	204	200	199	206	208	204	205	206	212	213	224
RJ45	K1851	COP	95	0	68	1	95	0	95	0	2008-08-28	95	0	1	0	1.05263	Miscellaneous (obstructive uropathy)		161	165	168	169	174	174	178	180	178	182	182	187	184	184	181	184	189	188	190	193	186	187	196	191	194	196	198	197	199	201	197
RJ46	K1872	COP	99	0	99	0	99	0	99	0	2008-08-28	99	0	0	0	0	Miscellaneous (obstructive uropathy)		176	178	183	183	184	186	187	190	198	186	187	178	197	192	192	190	194	193	192	204	197	194	200	195	196	197	203	198	201	203	205
RJ47	K1825	COP	90	1	58	1	90	0	90	0	2008-08-28	90	1	1	1.11111	1.11111	Mammary neoplasm (bleeding)		163	166	169	172	175	176	175	180	178	180	181	180	180	180	181	187	183	182	185	192	196	192	201	200	197	205	213	211	219	213	218
RJ48	K1822	COP	85	0	85	0	85	0	85	0	2008-08-28	85	0	0	0	0	Non-mammary neoplasm (skin)		180	185	190	192	191	198	195	202	201	200	197	196	200	202	210	215	216	217	221	227	235	236	232	240	229	243	243	251	246	250	259
RI01	K0999	SD	64	0	46	1	64	0	47	1	2006-10-09	64	0	3	0	4.6875	Mammary neoplasm (overload)										307	314	316	325	323	322	338	320	340	368	348	345	345	357	362	380	408	432	486
RI02	K1027	SD	67	0	39	1	67	0	59	1	2006-10-09	67	0	5	0	7.46269	Mammary neoplasm (overload)										331	339	341	344	349	347	363	366	384	381	404	430	425	435	444	457	478	492	535		619
RI03	K1163	SD	65	1	48	1	67	1	60	1	2006-10-09	86	2	4	2.32558	4.65116	Mammary neoplasm (overload)										313	312	324	324	329	323	332	338	344	352	360	381	363	360	360	364	373	368	393		396	389	396
RI04	K1328	SD	62	1	79	1	65	1	98	1	2006-10-31	98	3	2	3.06122	2.04082	Miscellaneous (experiment terminated)								317	308	324	324	365	367	377	380	378	382	395	406	414	427	437	440	447	448	450		465	470	476	470	473
RI05	K0898	SD	14	1	37	0	14	1	37	0	2006-10-31	37	3	0	8.10811	0	Mammary neoplasm (overload)								290	286	337	346	308	292	309	244
RI06	K1014	SD	61	0	31	1	61	0	61	1	2006-11-07	61	0	3	0	4.91803	Mammary neoplasm (overload)								382	366	383	390	416	431	414	423	447	462	479	485	515	550	562	584	591	594	609
RI07	K0916	SD	42	1	42	1	42	0	42	1	2006-11-07	42	1	2	2.38095	4.7619	Unidentified (pleural effusion)								395	385	384	386	424	446	453	470	487	495
RI08	K1191	SD	79	0	32	1	79	0	65	1	2006-12-27	79	0	2	0	2.53165	Unidentified		256	259		269	275	279	274	261	261	260	257	258	259	258	268	278	282	287	286	295	300		306	307	306	307	322	329	332	340	360
RI09	K0952	SD	24	1	38	1	44	0	44	0	2006-12-27	44	1	1	2.27273	2.27273	Mammary neoplasm (overload)		230	232		247	252	267	266	277	272	293	297	308	320	355	374	409	445
RI10	K1009	SD	41	1	27	1	52	0	52	0	2007-01-09	52	1	1	1.92308	1.92308	Mammary neoplasm (bleeding)		274	283		289	315	336	328	319	337	343	356	359	370	366	381	386	396	409	432	447
RI11	K0886	SD	17	1	24	0	24	0	24	0	2007-01-09	24	1	0	4.16667	0	Mammary neoplasm (bleeding)		319	332		354	365	364	387
RI12	K1157	SD	52	1	36	1	71	0	71	1	2007-01-09	71	1	2	1.40845	2.8169	Non-mammary neoplasm (uterus)		276	283		288	300	302	300	307	312	328	332	346	361	370	381	396	394	400	411	397		403	403	405	420	426	446	482	509	555	556
RI13	K1254	SD	43	1	41	1	82	0	47	1	2007-01-09	82	1	9	1.21951	10.9756	Mammary neoplasm (overload)		302	304		318	324	330	341	345	339	344	361	370	377	392	386	388	389	385	398	381		410	422	428	447	446	473	484	511	530	548
RI14	K1186	SD	77	0	42	1	77	0	43	1	2007-01-09	77	0	5	0	6.49351	Unidentified		288	292		305	313	317	336	341	348	380	401	407	425	431	437	449	442	448	468	460		492	501	491	501	510	512	545	543	544	539
RI20	K1180	SD	35	1	52	1	74	0	74	1	2007-01-18	74	1	2	1.35135	2.7027	Mammary neoplasm (bleeding)		285		263		281	284	300	302	309	310	329	329	357	346	361	375	366	381	388	385	400	418	402	418	423	423	418	429		439	454
RI21	K1336	SD	87	1	56	1	87	0	69	1	2007-01-18	87	1	7	1.14943	8.04598	Unidentified (anemia)		265		250		276	277	298	298	297	296	319	300	311	314	334	339	334	356	372	370	369	390	392	400	381	404	410	408		428	440
RI22	K1060	SD	58	0	58	1	58	0	58	0	2007-01-18	58	0	1	0	1.72414	Mammary neoplasm (bleeding)		262		250		263	273	308	289	303	314	336	333	352	326	351	383	381	397	421	423	451	472	481	506
RI23	K0980	SD	46	0	46	0	46	0	46	0	2007-01-18	46	0	0	0	0	Non-mammary neoplasm (leukemia)		262		266		275	277	290	288	291	296	310	315	301	308	316	323	327	313	302
RI24	K1069	SD	44	1	40	1	59	0	59	0	2007-01-18	59	1	1	1.69492	1.69492	Non-mammary neoplasm (abdominal)		312		325		329	339	353	365	376	378	385	402	421	427	444	452	460	465	477	488	506	523	518	527	422
RI25	K1221	SD	67	1	65	1	79	0	67	1	2007-01-18	79	1	3	1.26582	3.79747	Non-mammary neoplasm (uterus)		292		303		309	320	316	336	337	346	347	349	358	352	363	364	368	372	376	378	390	400	404	419	423	428	435	433		445	459
Footnote. Time of carcinoma/benign tumor denote the age at which a tumor was first palpated; in cases where these times are the same as the age at autopsy, this means that tumor detection by palpation and autopsy occurred in the same week.
[truncated: 2 more columns]

## Sheet: Sheet 2
Animal ID	Tumor ID	Strain	Age at first detection (weeks)	Diagnosis	Strain-Diagnosis	Weight (mg)	Age at autopsy (weeks)	Tumor growth speed (mg/week)	Location
RI01	K0999T03	SD	46	Fibroadenoma	SD-Fibroadenoma	121	64	6.72222	Abdominal
RI01	K0999T01	SD	47	Fibroadenoma	SD-Fibroadenoma	197400	64	11611.8	Abdominal
RI01	K0999T02	SD	64	Fibroadenoma	SD-Fibroadenoma	227	64	n.d.	Thoracic
RI02	K1027T01	SD	39	Fibroadenoma	SD-Fibroadenoma	323500	67	11553.6	Thoracic
RI02	K1027T02	SD	59	Fibroadenoma	SD-Fibroadenoma	11289	67	1411.12	Abdominal
RI02	K1027T03	SD	67	Fibroadenoma	SD-Fibroadenoma	174	67	n.d.	Thoracic
RI02	K1027T04	SD	67	Fibroadenoma	SD-Fibroadenoma	111	67	n.d.	Abdominal
RI02	K1027T05	SD	67	Fibroadenoma	SD-Fibroadenoma	112	67	n.d.	Thoracic
RI03	K1163T02	SD	48	Fibroadenoma	SD-Fibroadenoma	76673	86	2017.71	Thoracic
RI03	K1163T04	SD	60	Fibroadenoma	SD-Fibroadenoma	18411	86	708.115	Abdominal
RI03	K1163T01	SD	62	Fibroadenoma	SD-Fibroadenoma	146800	86	6116.67	Thoracic
RI03	K1163T05	SD	86	Fibroadenoma	SD-Fibroadenoma	2658	86	n.d.	Abdominal
RI03	K1163T03	SD	76	Carcinoma	SD-Carcinoma	47605	86	4760.5	Abdominal
RI03	K1163T06	SD	65	Carcinoma	SD-Carcinoma	456	86	21.7143	Thoracic
RI04	K1328T02	SD	79	Fibroadenoma	SD-Fibroadenoma	22203	98	1168.58	Thoracic
RI04	K1328T03	SD	90	Fibroadenoma	SD-Fibroadenoma	1984	98	248	Abdominal
RI04	K1328T01	SD	62	Carcinoma	SD-Carcinoma	105726	98	2936.83	Abdominal
RI04	K1328T04	SD	91	Carcinoma	SD-Carcinoma	3664	98	523.429	Thoracic
RI04	K1328T05	SD	98	Carcinoma	SD-Carcinoma	2008	98	n.d.	Abdominal
RI05	K0898T01	SD	23	Carcinoma	SD-Carcinoma	22933	37	1638.07	Abdominal
RI05	K0898T02	SD	14	Carcinoma	SD-Carcinoma	8548	37	371.652	Abdominal
RI05	K0898T03	SD	28	Carcinoma	SD-Carcinoma	723	37	80.3333	Thoracic
RI06	K1014T01	SD	31	Fibroadenoma	SD-Fibroadenoma	314200	61	10473.3	Thoracic
RI06	K1014T02	SD	61	Fibroadenoma	SD-Fibroadenoma	683	61	n.d.	Abdominal
RI06	K1014T03	SD	61	Fibroadenoma	SD-Fibroadenoma	519	61	n.d.	Thoracic
RI07	K0916T01	SD	42	Fibroadenoma	SD-Fibroadenoma	2011	42	n.d.	Thoracic
RI07	K0916T03	SD	42	Fibroadenoma	SD-Fibroadenoma	197	42	n.d.	Abdominal
RI07	K0916T02	SD	42	Carcinoma	SD-Carcinoma	175	42	n.d.	Thoracic
RI08	K1191T01	SD	32	Fibroadenoma	SD-Fibroadenoma	140200	79	2982.98	Abdominal
RI08	K1191T02	SD	65	Fibroadenoma	SD-Fibroadenoma	21474	79	1533.86	Thoracic
RI09	K0952T02	SD	38	Fibroadenoma	SD-Fibroadenoma	3461	44	576.833	Thoracic
RI09	K0952T01	SD	24	Carcinoma	SD-Carcinoma	209500	44	10475	Abdominal
RI10	K1009T01	SD	27	Fibroadenoma	SD-Fibroadenoma	119000	52	4760	Abdominal
RI10	K1009T02	SD	41	Carcinoma	SD-Carcinoma	38901	52	3536.45	Thoracic
RI11	K0886T02	SD	17	Carcinoma	SD-Carcinoma	3132	24	447.429	Abdominal
RI12	K1157T01	SD	36	Fibroadenoma	SD-Fibroadenoma	217000	71	6200	Abdominal
RI12	K1157T03	SD	71	Fibroadenoma	SD-Fibroadenoma	488	71	n.d.	Thoracic
RI12	K1157T02	SD	52	Carcinoma	SD-Carcinoma	396	71	20.8421	Thoracic
RI13	K1254T05	SD	41	Fibroadenoma	SD-Fibroadenoma	34526	82	842.098	Abdominal
RI13	K1254T02	SD	47	Fibroadenoma	SD-Fibroadenoma	78425	82	2240.71	Thoracic
RI13	K1254T01	SD	52	Fibroadenoma	SD-Fibroadenoma	234700	82	7823.33	Thoracic
RI13	K1254T03	SD	54	Fibroadenoma	SD-Fibroadenoma	39916	82	1425.57	Thoracic
RI13	K1254T06	SD	60	Fibroadenoma	SD-Fibroadenoma	12457	82	566.227	Thoracic
RI13	K1254T07	SD	61	Fibroadenoma	SD-Fibroadenoma	24462	82	1164.86	Abdominal
RI13	K1254T10	SD	64	Fibroadenoma	SD-Fibroadenoma	8453	82	469.611	Abdominal
RI13	K1254T04	SD	66	Fibroadenoma	SD-Fibroadenoma	47600	82	2975	Abdominal
RI13	K1254T09	SD	82	Fibroadenoma	SD-Fibroadenoma	3590	82	n.d.	Abdominal
RI13	K1254T08	SD	43	Carcinoma	SD-Carcinoma	9665	82	247.821	Abdominal
RI14	K1186T02	SD	42	Fibroadenoma	SD-Fibroadenoma	57064	77	1630.4	Thoracic
RI14	K1186T01	SD	43	Fibroadenoma	SD-Fibroadenoma	116100	77	3414.71	Abdominal
RI14	K1186T03	SD	54	Fibroadenoma	SD-Fibroadenoma	23587	77	1025.52	Thoracic
RI14	K1186T04	SD	77	Fibroadenoma	SD-Fibroadenoma	316	77	n.d.	Abdominal
RI14	K1186T05	SD	77	Fibroadenoma	SD-Fibroadenoma	991	77	n.d.	Thoracic
RI20	K1180T02	SD	52	Fibroadenoma	SD-Fibroadenoma	54653	74	2484.23	Thoracic
RI20	K1180T03	SD	74	Fibroadenoma	SD-Fibroadenoma	100	74	n.d.	Abdominal
RI20	K1180T01	SD	35	Carcinoma	SD-Carcinoma	41681	74	1068.74	Abdominal
RI21	K1336T01	SD	56	Fibroadenoma	SD-Fibroadenoma	192703	87	6216.23	Abdominal
RI21	K1336T08	SD	69	Fibroadenoma	SD-Fibroadenoma	961	87	53.3889	Thoracic
RI21	K1336T03	SD	70	Fibroadenoma	SD-Fibroadenoma	2172	87	127.765	Abdominal
RI21	K1336T04	SD	77	Fibroadenoma	SD-Fibroadenoma	338	87	33.8	Thoracic
RI21	K1336T02	SD	87	Fibroadenoma	SD-Fibroadenoma	11883	87	n.d.	Abdominal
RI21	K1336T05	SD	87	Fibroadenoma	SD-Fibroadenoma	87	87	n.d.	Thoracic
RI21	K1336T07	SD	87	Fibroadenoma	SD-Fibroadenoma	140	87	n.d.	Abdominal
RI21	K1336T06	SD	87	Carcinoma	SD-Carcinoma	152	87	n.d.	Abdominal
RI22	K1060T02	SD	58	Fibroadenoma	SD-Fibroadenoma	909	58	n.d.	Thoracic
RI24	K1069T01	SD	40	Fibroadenoma	SD-Fibroadenoma	37682	59	1983.26	Abdominal
RI24	K1069T02	SD	44	Carcinoma	SD-Carcinoma	332	59	22.1333	Abdominal
RI25	K1221T01	SD	65	Fibroadenoma	SD-Fibroadenoma	41780	79	2984.29	Abdominal
RI25	K1221T03	SD	79	Fibroadenoma	SD-Fibroadenoma	1879	79	n.d.	Abdominal
RI25	K1221T04	SD	79	Fibroadenoma	SD-Fibroadenoma	314	79	n.d.	Thoracic
RI25	K1221T02	SD	67	Carcinoma	SD-Carcinoma	28109	79	2342.42	Abdominal
RJ01	K1485T01	F1	86	Fibroadenoma	F1-Fibroadenoma	182	86	n.d.	Thoracic
RJ01	K1485T02	F1	86	Fibroadenoma	F1-Fibroadenoma	36	86	n.d.	Thoracic
RJ02	K0934T01	F1	18	Carcinoma	F1-Carcinoma	9872	28	987.2	Abdominal
RJ03	K1611T02	F1	72	Fibroadenoma	F1-Fibroadenoma	23773	113	579.829	Abdominal
RJ03	K1611T03	F1	75	Fibroadenoma	F1-Fibroadenoma	31374	113	825.632	Thoracic
RJ03	K1611T04	F1	89	Fibroadenoma	F1-Fibroadenoma	1887	113	78.625	Thoracic
RJ03	K1611T01	F1	105	Fibroadenoma	F1-Fibroadenoma	247400	113	30925	Abdominal
RJ04	K1109T01	F1	42	Carcinoma	F1-Carcinoma	31886	56	2277.57	Thoracic
RJ04	K1109T02	F1	42	Carcinoma	F1-Carcinoma	790	56	56.4286	Abdominal
RJ05	K1543T01	F1	50	Fibroadenoma	F1-Fibroadenoma	254900	91	6217.07	Abdominal
RJ05	K1543T02	F1	56	Fibroadenoma	F1-Fibroadenoma	48	91	1.37143	Thoracic
RJ06	K1351T04	F1	74	Carcinoma	F1-Carcinoma	4688	80	781.333	Abdominal
RJ06	K1351T06	F1	62	Carcinoma	F1-Carcinoma	995	80	55.2778	Abdominal
RJ06	K1351T07	F1	57	Carcinoma	F1-Carcinoma	346	80	15.0435	Thoracic
RJ06	K1351T02	F1	50	Adenoma	F1-Adenoma	2556	80	85.2	Thoracic
RJ06	K1351T01	F1	51	Fibroadenoma	F1-Fibroadenoma	25289	80	872.034	Thoracic
RJ06	K1351T03	F1	66	Fibroadenoma	F1-Fibroadenoma	6807	80	486.214	Thoracic
RJ06	K1351T05	F1	66	Fibroadenoma	F1-Fibroadenoma	4721	80	337.214	Abdominal
RJ06	K1351T08	F1	75	Fibroadenoma	F1-Fibroadenoma	705	80	141	Thoracic
RJ06	K1351T09	F1	80	Fibroadenoma	F1-Fibroadenoma	618	80	n.d.	Thoracic
RJ07	K1599T05	F1	104	Carcinoma	F1-Carcinoma	93	104	n.d.	Thoracic
RJ07	K1599T03	F1	55	Fibroadenoma	F1-Fibroadenoma	3807	104	77.6939	Abdominal
RJ07	K1599T01	F1	75	Fibroadenoma	F1-Fibroadenoma	137842	104	4753.17	Abdominal
RJ07	K1599T04	F1	90	Fibroadenoma	F1-Fibroadenoma	313	104	22.3571	Thoracic
RJ07	K1599T02	F1	104	Fibroadenoma	F1-Fibroadenoma	8957	104	n.d.	Abdominal
RJ08	K1559T01	F1	69	Carcinoma	F1-Carcinoma	8044	94	321.76	Thoracic
RJ08	K1559T05	F1	87	Carcinoma	F1-Carcinoma	384	94	54.8571	Abdominal
RJ08	K1559T06	F1	89	Carcinoma	F1-Carcinoma	698	94	139.6	Abdominal
RJ08	K1559T07	F1	89	Carcinoma	F1-Carcinoma	169	94	33.8	Abdominal
RJ08	K1559T08	F1	87	Carcinoma	F1-Carcinoma	222	94	31.7143	Abdominal
RJ08	K1559T09	F1	62	Carcinoma	F1-Carcinoma	71	94	2.21875	Thoracic
RJ08	K1559T03	F1	75	Fibroadenoma	F1-Fibroadenoma	7454	94	392.316	Thoracic
RJ08	K1559T02	F1	79	Fibroadenoma	F1-Fibroadenoma	45345	94	3023	Thoracic
RJ08	K1559T04	F1	89	Fibroadenoma	F1-Fibroadenoma	1472	94	294.4	Abdominal
RJ09	K1293T01	F1	76	Carcinoma	F1-Carcinoma	256	76	n.d.	Abdominal
RJ11	K1586T04	F1	90	Carcinoma	F1-Carcinoma	1506	98	188.25	Thoracic
RJ11	K1586T01	F1	56	Fibroadenoma	F1-Fibroadenoma	14900	98	354.762	Abdominal
RJ11	K1586T03	F1	78	Fibroadenoma	F1-Fibroadenoma	16788	98	839.4	Abdominal
RJ11	K1586T02	F1	80	Fibroadenoma	F1-Fibroadenoma	60071	98	3337.28	Abdominal
RJ11	K1586T05	F1	84	Fibroadenoma	F1-Fibroadenoma	1293	98	92.3571	Abdominal
RJ11	K1586T06	F1	93	Fibroadenoma	F1-Fibroadenoma	71	98	14.2	Thoracic
RJ12	K1587T04	F1	63	Carcinoma	F1-Carcinoma	706	98	20.1714	Thoracic
RJ12	K1587T01	F1	59	Fibroadenoma	F1-Fibroadenoma	108117	98	2772.23	Thoracic
RJ12	K1587T03	F1	66	Fibroadenoma	F1-Fibroadenoma	3791	98	118.469	Abdominal
RJ12	K1587T02	F1	89	Fibroadenoma	F1-Fibroadenoma	17833	98	1981.44	Abdominal
RJ12	K1587T05	F1	98	Fibroadenoma	F1-Fibroadenoma	95	98	n.d.	Thoracic
RJ12	K1587T07	F1	98	Fibroadenoma	F1-Fibroadenoma	508	98	n.d.	Abdominal
RJ13	K0911T01	F1	16	Carcinoma	F1-Carcinoma	30828	22	5138	Thoracic
RJ14	K1622T01	F1	49	Fibroadenoma	F1-Fibroadenoma	322000	115	4878.79	Thoracic
RJ14	K1622T02	F1	107	Fibroadenoma	F1-Fibroadenoma	11256	115	1407	Abdominal
RJ14	K1622T03	F1	115	Fibroadenoma	F1-Fibroadenoma	450	115	n.d.	Thoracic
RJ14	K1622T04	F1	115	Fibroadenoma	F1-Fibroadenoma	142	115	n.d.	Abdominal
RJ15	K1396T01	F1	64	Fibroadenoma	F1-Fibroadenoma	946	82	52.5556	Abdominal
RJ15	K1396T02	F1	82	Fibroadenoma	F1-Fibroadenoma	146	82	n.d.	Abdominal
RJ16	K1491T01	F1	62	Carcinoma	F1-Carcinoma	149000	86	6208.33	Abdominal
RJ16	K1491T02	F1	86	Fibroadenoma	F1-Fibroadenoma	563	86	n.d.	Abdominal
RJ17	K1520T01	F1	78	Carcinoma	F1-Carcinoma	2179	88	217.9	Abdominal
RJ17	K1520T02	F1	61	Carcinoma	F1-Carcinoma	839	88	31.0741	Thoracic
RJ17	K1520T04	F1	88	Carcinoma	F1-Carcinoma	2119	88	n.d.	Abdominal
RJ17	K1520T07	F1	88	Carcinoma	F1-Carcinoma	337	88	n.d.	Abdominal
RJ17	K1520T03	F1	60	Fibroadenoma	F1-Fibroadenoma	111500	88	3982.14	Abdominal
RJ17	K1520T05	F1	70	Fibroadenoma	F1-Fibroadenoma	1768	88	98.2222	Thoracic
RJ17	K1520T06	F1	88	Fibroadenoma	F1-Fibroadenoma	425	88	n.d.	Abdominal
RJ17	K1520T08	F1	88	Adenoma	F1-Adenoma	56	88	n.d.	Thoracic
RJ18	K1594T02	F1	52	Fibroadenoma	F1-Fibroadenoma	44308	101	904.245	Abdominal
RJ18	K1594T03	F1	74	Fibroadenoma	F1-Fibroadenoma	58953	101	2183.44	Abdominal
RJ18	K1594T01	F1	77	Fibroadenoma	F1-Fibroadenoma	11739	101	489.125	Thoracic
RJ18	K1594T04	F1	101	Fibroadenoma	F1-Fibroadenoma	258	101	n.d.	Abdominal
RJ19	K1623T03	F1	76	Fibroadenoma	F1-Fibroadenoma	n.d.	113	n.d.	Thoracic
RJ19	K1623T02	F1	85	Fibroadenoma	F1-Fibroadenoma	100226	113	3579.5	Abdominal
RJ19	K1623T04	F1	90	Fibroadenoma	F1-Fibroadenoma	994	113	43.2174	Abdominal
RJ19	K1623T06	F1	113	Fibroadenoma	F1-Fibroadenoma	139	113	n.d.	Abdominal
RJ20	K1595T04	F1	68	Carcinoma	F1-Carcinoma	984	101	29.8182	Thoracic
RJ20	K1595T06	F1	93	Carcinoma	F1-Carcinoma	323	101	40.375	Abdominal
RJ20	K1595T01	F1	72	Fibroadenoma	F1-Fibroadenoma	245900	101	8479.31	Abdominal
RJ20	K1595T03	F1	73	Fibroadenoma	F1-Fibroadenoma	5460	101	195	Thoracic
RJ20	K1595T02	F1	92	Fibroadenoma	F1-Fibroadenoma	11813	101	1312.56	Abdominal
RJ20	K1595T07	F1	101	Fibroadenoma	F1-Fibroadenoma	232	101	n.d.	Thoracic
RJ20	K1595T08	F1	101	Adenoma	F1-Adenoma	117	101	n.d.	Thoracic
RJ21	K1371T04	F1	79	Carcinoma	F1-Carcinoma	165	79	n.d.	Abdominal
RJ21	K1371T01	F1	40	Fibroadenoma	F1-Fibroadenoma	109061	79	2796.44	Thoracic
RJ21	K1371T02	F1	54	Fibroadenoma	F1-Fibroadenoma	44739	79	1789.56	Thoracic
RJ21	K1371T03	F1	79	Fibroadenoma	F1-Fibroadenoma	249	79	n.d.	Abdominal
RJ22	K1601T03	F1	92	Carcinoma	F1-Carcinoma	10116	104	843	Abdominal
RJ22	K1601T04	F1	104	Carcinoma	F1-Carcinoma	501	104	n.d.	Thoracic
RJ22	K1601T05	F1	104	Carcinoma	F1-Carcinoma	215	104	n.d.	Thoracic
RJ22	K1601T01	F1	35	Fibroadenoma	F1-Fibroadenoma	149300	104	2163.77	Thoracic
RJ22	K1601T02	F1	68	Fibroadenoma	F1-Fibroadenoma	29187	104	810.75	Abdominal
RJ22	K1601T06	F1	104	Fibroadenoma	F1-Fibroadenoma	112	104	n.d.	Abdominal
RJ22	K1601T07	F1	104	Fibroadenoma	F1-Fibroadenoma	128	104	n.d.	Abdominal
RJ23	K1140T02	F1	50	Fibroadenoma	F1-Fibroadenoma	2222	57	317.429	Thoracic
RJ23	K1140T01	F1	22	Carcinoma	F1-Carcinoma	8018	57	229.086	Thoracic
RJ25	K1581T03	F1	81	Carcinoma	F1-Carcinoma	408	96	27.2	Thoracic
RJ25	K1581T04	F1	92	Carcinoma	F1-Carcinoma	381	96	95.25	Thoracic
RJ25	K1581T05	F1	73	Carcinoma	F1-Carcinoma	49	96	2.13043	Thoracic
RJ25	K1581T01	F1	56	Fibroadenoma	F1-Fibroadenoma	90741	96	2268.53	Abdominal
RJ25	K1581T02	F1	76	Fibroadenoma	F1-Fibroadenoma	42262	96	2113.1	Abdominal
RJ26	K1372T02	F1	68	Fibroadenoma	F1-Fibroadenoma	27208	79	2473.45	Abdominal
RJ26	K1372T03	F1	68	Fibroadenoma	F1-Fibroadenoma	9770	79	888.182	Thoracic
RJ26	K1372T01	F1	50	Carcinoma	F1-Carcinoma	14511	79	500.379	Abdominal
RJ27	K1452T01	F1	82	Fibroadenoma	F1-Fibroadenoma	459	82	n.d.	Abdominal
RJ28	K1289T01	F1	62	Carcinoma	F1-Carcinoma	6228	74	519	Thoracic
RJ28	K1289T02	F1	58	Carcinoma	F1-Carcinoma	2925	74	182.812	Thoracic
RJ29	K1290T02	F1	41	Carcinoma	F1-Carcinoma	8359	74	253.303	Abdominal
RJ30	K1562T01	COP	82	Adenoma	COP-Adenoma	883	87	176.6	Thoracic
RJ31	K1612T02	COP	93	Carcinoma	COP-Carcinoma	260	104	23.6364	Abdominal
RJ31	K1612T01	COP	95	Adenoma	COP-Adenoma	1107	104	123	Abdominal
RJ32	K1606T02	COP	100	Carcinoma	COP-Carcinoma	158	100	n.d.	Abdominal
RJ32	K1606T03	COP	100	Carcinoma	COP-Carcinoma	47	100	n.d.	Abdominal
RJ33	K1617T02	COP	56	Fibroadenoma	COP-Fibroadenoma	19823	106	396.46	Thoracic
RJ34	K1454T02	COP	76	Adenoma	COP-Adenoma	2798	76	n.d.	Abdominal
RJ34	K1454T01	COP	74	Carcinoma	COP-Carcinoma	1900	76	950	Abdominal
RJ35	K1906T02	COP	98	Carcinoma	COP-Carcinoma	5043	119	240.143	Abdominal
RJ35	K1906T03	COP	102	Carcinoma	COP-Carcinoma	7210	119	424.118	Abdominal
RJ35	K1906T01	COP	87	Fibroadenoma	COP-Fibroadenoma	12268	119	383.375	Abdominal
RJ37	K1891T02	COP	113	Carcinoma	COP-Carcinoma	231	113	n.d.	Thoracic
RJ37	K1891T01	COP	84	Fibroadenoma	COP-Fibroadenoma	12338	113	425.448	Thoracic
RJ37	K1891T03	COP	113	Fibroadenoma	COP-Fibroadenoma	216	113	n.d.	Thoracic
RJ40	K1818T01	COP	57	Fibroadenoma	COP-Fibroadenoma	11973	84	443.444	Abdominal
RJ41	K1870T01	COP	62	Fibroadenoma	COP-Fibroadenoma	54789	99	1480.78	Thoracic
RJ42	K1831T01	COP	68	Carcinoma	COP-Carcinoma	6003	91	261	Abdominal
RJ45	K1851T01	COP	68	Adenoma	COP-Adenoma	10849	95	401.815	Abdominal
RJ47	K1825T02	COP	90	Carcinoma	COP-Carcinoma	48	90	n.d.	Abdominal
RJ47	K1825T01	COP	58	Fibroadenoma	COP-Fibroadenoma	17303	90	540.719	Thoracic

## Sheet: Sheet 3
Tissue	Sample	Asah2	Fas	Ifit1	Sfrp5	Srek1	Cenpk	Ercc8	Plk2	Gpbp1	Il6st	Itga1	Cat	Meis2	Bmf	Rad51	Tp53bp1	B2m	Dusp2	Mal	Bcl2l11	Nbl1	Runx3	Id3	C1qa
N	K1109	1	1	1	1	1	1	1	1	1	1	1	1	1	1	1	1	1	1	1	1	1	1	1	1
N	K1293	16.0555	5.0806	1.72907	4.97605	1.23971	22.8639	30.91	0.655197	2.04911	1.19334	1.6077	0.332171	1.82766	0.41466			2.85799	0.365533	8.51496		1.84038	2.28945	2.10672	2.11404
N	K1586	12.9063	3.5186	0.407536	2.38667	3.02095	3.5186	4.12673	1.58557	0.812252	1.48968	1.30134	0.257921	0.632878	0.393654	3.5186	2.87787	0.444421	1.40932	0.849685	2.00694	1.25701	0.307786	0.572362	0.82645
N	K0911	3.66802	2.16595	0.0997873	2.36199	1.22264	0.442884	0.429283	0.843816	0.812252	3.19319	2.91804	1.25266	6.36429	0.739694	0.776469	2.45377	0.776469	1.40744	14.9804	1.54221	8.87656	0.787308	3.4822	3.08442
N	K1520	4.25748	8.57419	0.0225614	1.5966	2.62079	17.7531	4.19887	2.88786	2.52275	2.36199	0.864537	0.225313	0.41466	0.420448	21.5557	5.73582	0.464902	0.410371	0.136313	4.28709	0.401925	0.442884	0.25	0.435275
N	K1601	6.86852	6.38639	0.406126	3.86375	3.64268	7.03719	2.74157	1.41421	2.77022	3.32879	2.08493	0.458502	3.5186	0.787308	6.00016	7.18506	1.48968	2.41162	1.08298	2.45377	1.71119	3.70635	2.28153	0.835088
N	K1289	5.91755	4.39237	0.0249468	1.36131	2.85799	3.24901	0.952638	1.45397	1.94531	1.7593	0.823591	0.592546	0.891929	0.655197	5.0806	4.18434	0.630689	0.716978	0.203063	1.6644	0.714497	0.99654	0.949342	0.442884
N	K1290	1.11729	1.77154	0.367292	5.29636	0.870551	0.435275	1.02101	0.765779	0.628507	1.72309	1.3566	1.48452	4.97605	1.22688	0.552865	1.34257	0.904379	0.90125	1.76541	0.815072	2.63902	1.09429	4.30198	1.52098
T	K0934T01	1.83401	3.31728	0.268874	0.0154099	1.97931	1.31951	1.39959	6.63456	0.952638	1.82766	0.549046	0.289172	0.0555527	0.588453	2.62079	3.89062	0.0635925	0.662044	0.0507658	4.65893	0.714497	0.340329	0.192776	0.20805
T	K1109T01	0.101532	0.510506	0.259715	0.0196408	0.622006	3.47015	1.05702	1.89868	0.68302	0.539614	1.04608	0.113834	0.0319066	0.0245183	2.86791	1	0.0581128	0.373712	0.0306069	1.40444	0.0665231	0.400535	0.10118	0.0679209
T	K1293T01	1.42899	0.421908	0.622006	0.252613	1.92519	1.94531	1.54221	2.12138	1.07177	0.399149	0.171943	0.630689	0.144086	1.7411	0.70466	0.734584	0.316439	0.755236	0.554785	0.455335	2.10672	0.939523	0.45376	0.441351
T	K1586T04	2.33755	0.650671	0.556711	0.00234695	1.42405	2.55797	1.10573	2.41999	0.680657	0.339151	0.302499	0.441351	0.0105985	0.432269	1.85318	1.59107	0.442884	0.367292	0.32197	1.13288	0.118668	0.281265	0.0908733	0.135372
T	K0911T01	1.84038	0.560583	0.017337	0.0204749	1.37078	2.40327	1.29684	4.16986	0.750019	0.49827	0.496546	0.246558	0.100481	0.410371	2.22684	1.64148	0.155501	0.744839	0.101884	0.849685	0.362236	0.385553	0.221442	0.235696
T	K1520T01	3.07375	0.765779	0.0056993	0.0229558	1.89868	2.40327	2.22684	3.87716	1.48452	0.505226	0.294227	0.192776	0.0264608	0.690159	2.62989	2.85799	0.126745	0.185565	0.0257372	1.56374	0.0902456	0.282241	0.146097	0.0683934
T	K1601T03	2.73208	0.0559391	1.60214	25.3691	1.04972	2.47942	0.588453	1.53688	1.10191	0.00477594	0.377618	41.4989	6.56593	27.0021	0.266093	0.0374212	6.1475	21.259	11.2356	0.0151977	4.15544	18.9615	5.52127	22.1618
T	K1289T01	1.43893	0.566442	0.0249468	0.0187106	0.747425	1.30134	0.673617	1.16473	0.427798	0.447513	0.560583	0.162105	0.132586	0.784584	1.05702	2.28153	0.317538	0.96929	0.0549781	1.09429	0.463294	0.926588	0.127185	0.664343
T	K1289T02	1.29235	0.619854	0.00130657	0.0056993	1.53688	4	1.58008	1.78386	0.776469	0.368567	0.37501	0.102949	0.0188407	0.11744	5.46416	1.95884	0.0780207	0.0700729	0.0209051	0.476319	0.0896222	0.110338	0.0231154	0.0688691
T	K1290T02	1.00696	0.574349	0.0105618	0.00854917	0.949342	2.37841	0.965936	1.38511	0.403321	0.295248	0.420448	0.144086	0.0401071	0.0937524	4.53154	1.55833	0.0679209	0.18621	0.033843	1.09429	0.0947323	0.315344	0.0540336	0.150205

## Sheet: Sheet 4
Nik-Zainal et al. 2016	Gene annotation databases					Information on assembly rn4				Present study, γ-rays, n = 21 (<0, loss; >0, gain)																							Moriyama et al. 2020
Gene symbol	ONCO (COSMIC)	TSG (COSMIC)	Oncogene database	Tumor Suppressor Gene Database	Meaningful change	Chromosome	Strand	Start (Mb)	End (Mb)	Individual tumors																					Meaningful losses	Meaningful gains	γ-rays, n = 10	Neutrons, n = 8	Sporadic, n = 10	Meaningful losses	Meaningful gains
										K0911T01	K0934T01	K1109T01	K1109T02	K1140T01	K1289T01	K1290T02	K1293T01	K1351T07	K1372T01	K1491T01	K1520T01	K1520T02	K1520T04	K1559T01	K1586T04	K1594T01	K1595T04	K1595T06	K1601T03	K1601T04
ECT2L (LOC100361997)	0	0	0	0	N/A	1	-	13188791	13256110	0	0	0	0	0	0	0	0	0	0	0	-1	0	0	0	0	0	0	-1	0	0	0	0	0	0	0	0	0
MED23	0	0	0	0	N/A	1	-	21013167	21060313	0	0	0	0	0	0	0	0	0	0	0	-1	0	0	0	0	0	0	-1	-1	0	0	0	-1	0	0	0	0
ESR1	1	1	0	1	±1	1	+	35523679	35759881	0	0	0	0	0	0	0	0	0	0	0	-1	0	0	0	0	0	0	-1	0	0	2	0	0	0	0	0	0
MLLT4 (AFDN)	1	0	1	0	1	1	+	48787947	48913175	0	0	0	0	0	0	0	0	0	0	0	-1	0	0	0	0	0	0	-1	0	0	0	0	0	0	0	0	0
CNOT3	0	1	0	1	-1	1	-	63868851	63885095	0	0	0	0	0	0	0	0	0	0	0	-1	0	0	0	0	0	0	-1	0	0	2	0	0	0	0	0	0
CIC	1	1	0	1	±1	1	+	80557948	80569432	0	0	0	0	0	0	0	0	0	0	0	-1	0	0	0	0	0	0	-1	0	0	2	0	0	0	1	0	1
AKT2	1	0	1	0	1	1	+	82686232	82726544	0	0	0	0	0	0	0	0	0	0	0	-1	0	0	0	0	0	0	-1	0	0	0	0	0	0	1	0	1
CCNE1	1	0	1	0	1	1	-	90568188	90577426	0	0	0	0	0	0	0	0	0	0	0	-1	0	0	0	0	0	0	-1	0	0	0	0	0	0	0	0	0
IGF1R	0	0	1	0	1	1	+	122704973	122990002	0	0	0	0	0	0	0	0	0	0	0	-1	0	0	0	0	0	0	-1	0	0	0	0	0	0	0	0	0
PALB2	0	1	0	1	-1	1	-	180928709	180952518	0	0	0	0	0	0	0	0	0	0	0	-1	0	0	0	0	0	0	-1	0	-1	3	0	0	0	1	0	0
FGFR2	1	0	1	0	1	1	-	189482974	189589279	0	0	0	0	0	0	0	0	0	0	0	-1	0	0	0	0	0	0	-1	0	0	0	0	0	0	0	0	0
HRAS	1	0	1	0	1	1	-	201385705	201388987	0	0	0	0	0	0	0	0	0	0	0	-1	0	0	0	0	0	0	-1	0	0	0	0	0	0	0	0	0
CCND1	1	0	1	0	1	1	-	205357234	205366757	0	0	0	0	0	0	0	0	0	0	0	-1	0	0	0	0	0	0	-1	0	0	0	0	0	0	0	0	0
MEN1	0	1	0	1	-1	1	+	209114986	209120830	0	0	0	0	0	0	0	0	0	0	0	-1	0	0	0	0	0	0	-1	0	0	2	0	0	0	0	0	0
PTEN	0	1	0	1	-1	1	+	236771026	236837261	0	0	0	-1	0	0	0	0	0	0	-1	-1	-1	0	0	0	0	0	-1	0	0	5	0	-2	0	0	2	0
PIK3R1	0	1	1	0	±1	2	-	32602672	32675350	0	0	0	0	0	-1	-1	0	-1	0	0	-1	-1	0	0	0	0	0	-1	-1	0	7	0	0	0	0	0	0
MAP3K1	1	1	0	0	±1	2	-	43062251	43125940	0	0	0	0	0	-1	-1	0	-1	0	0	-1	-1	0	0	0	0	0	-1	-1	0	7	0	0	0	0	0	0
PIK3CA	1	0	1	0	1	2	+	118640276	118672440	0	0	0	0	0	0	0	0	-1	0	0	-1	0	0	0	0	0	0	-1	0	-1	0	0	0	0	0	0	0
FBXW7(LOC100360914)	0	1	0	1	-1	2	+	176675226	176750737	0	0	0	0	0	0	0	0	-1	0	0	-1	0	0	0	0	0	0	-1	0	0	3	0	0	0	0	0	0
NOTCH2	1	1	0	1	±1	2	+	192855286	192989370	0	0	0	0	0	0	0	0	-1	0	0	-1	0	0	0	0	0	0	-1	0	0	3	0	0	0	0	0	0
NRAS	1	0	1	0	1	2	+	198292652	198300285	0	0	0	0	0	0	0	0	-1	0	0	-1	0	0	0	0	0	0	-1	0	0	0	0	0	0	0	0	0
NOTCH1	1	1	1	1	±1	3	-	4631796	4677640	0	0	0	0	0	0	0	0	0	0	0	0	0	0	0	0	0	0	-1	0	0	1	0	0	0	1	0	1
BUB1B	0	1	0	0	-1	3	+	105062821	105116908	0	0	0	0	0	0	0	-1	0	0	0	-1	0	0	-1	0	0	0	-1	0	-1	5	0	0	0	0	0	0
ZNF217 (Zfp217)	0	0	1	0	1	3	-	161150458	161161178	0	0	0	0	0	0	0	0	0	0	0	0	0	0	0	0	0	0	-1	0	0	0	0	0	0	0	0	0
GNAS	1	0	1	0	1	3	+	165213398	165214553	0	0	0	0	0	0	0	0	0	0	0	0	0	0	0	0	0	0	-1	0	0	0	0	0	0	0	0	0
CDK6	1	0	1	1	±1	4	-	27362656	27618006	0	0	0	0	0	0	0	0	0	0	0	0	0	0	0	0	0	0	0	0	0	0	0	0	-1	0	1	0
BRAF	1	0	1	0	1	4	-	67117758	67243058	0	0	0	0	0	0	0	0	0	-1	0	0	0	0	0	0	0	0	0	0	0	0	0	0	0	0	0	0
FOXP1	1	0	1	1	±1	4	-	133773379	134007018	0	0	0	0	0	0	0	0	0	0	0	0	0	0	0	0	0	-1	0	0	0	1	0	0	0	0	0	0
CDKN1B	0	1	1	1	±1	4	+	171841704	171846506	0	0	0	0	0	0	0	0	0	0	0	0	0	0	0	0	0	-1	0	0	0	1	0	0	0	0	0	0
KRAS	1	0	1	0	1	4	-	182869241	182895106	0	0	0	0	0	0	0	0	0	0	0	0	0	0	0	0	0	-1	0	0	0	0	0	0	0	0	0	0
PREX2	1	0	0	0	1	5	-	7404474	7661400	0	0	0	0	0	0	0	-1	0	0	0	-1	0	0	-1	-1	0	0	-1	0	-1	0	0	0	0	0	0	0
CDKN2A	0	1	0	1	-1	5	-	108908748	108916380	0	0	0	0	0	0	-1	-1	0	0	0	-1	0	0	-1	-1	0	-1	-1	0	-1	8	0	-1	-2	0	3	0
CDKN2B	0	0	0	1	-1	5	-	108939668	108945355	0	0	0	0	0	0	-1	-1	0	0	0	-1	0	0	-1	-1	0	-1	-1	0	-1	8	0	-1	-2	0	3	0
ARID1A	0	1	0	1	-1	5	+	151355616	151398647	0	0	0	0	0	0	0	-1	0	0	0	-1	0	0	-1	-1	0	0	-1	-1	-1	7	0	0	0	0	0	0
SPEN	0	1	0	0	-1	5	-	160359737	160431618	0	0	0	0	0	0	0	-1	0	0	0	-1	0	0	-1	-1	0	0	-1	-1	-1	7	0	0	0	0	0	0
MSH2	0	1	0	1	-1	6	+	11199905	11258350	0	0	-1	0	0	0	0	0	0	0	0	-1	0	0	0	0	0	0	0	0	0	2	0	0	0	-1	1	0
DNMT3A	0	1	0	1	-1	6	+	26859874	26878878	0	0	-1	0	0	0	0	0	0	0	0	-1	0	0	0	0	0	0	0	0	0	2	0	0	0	0	0	0
FOXA1	1	0	1	1	±1	6	-	77976383	78009176	0	0	-1	0	0	0	0	0	0	0	0	-1	0	0	0	0	0	0	0	0	0	2	0	0	0	0	0	0
ZFP36L1	0	0	0	0	N/A	6	-	103119554	103124576	0	0	-1	0	0	0	0	0	0	0	0	-1	0	0	0	0	0	0	-1	0	0	0	0	0	0	-1	0	0
AKT1	1	0	1	0	1	6	-	137640481	137657552	0	0	-1	0	0	0	0	0	0	0	0	-1	0	0	0	0	0	0	-1	0	0	0	0	0	0	0	0	0
ERBB3	1	0	1	0	1	7	-	1858056	1877353	0	0	0	0	0	0	0	0	0	0	0	0	0	0	0	0	0	0	0	0	0	0	0	0	0	0	0	0
STK11	0	1	0	1	-1	7	-	11086759	11103522	0	0	0	0	0	0	0	0	0	0	0	0	0	0	0	0	0	0	0	0	0	0	0	1	0	0	0	0
MDM2	1	0	1	0	1	7	-	56996693	57020926	0	0	0	0	0	0	0	0	0	0	0	0	0	0	0	0	0	0	0	0	0	0	0	0	0	0	0	0
MYC	1	0	1	0	1	7	+	98953141	98958059	0	0	0	0	0	0	0	0	0	0	0	0	0	0	0	0	0	0	0	0	0	0	0	0	0	0	0	0
SMARCA4	0	1	0	1	-1	8	+	20720914	20812157	0	0	0	0	0	0	0	0	0	0	0	-1	0	0	0	0	0	0	0	-1	0	2	0	0	0	0	0	0
ATM	0	1	0	1	-1	8	-	56894745	56996565	0	0	0	0	0	0	0	0	0	0	0	-1	0	0	0	0	0	0	0	-1	0	2	0	0	0	0	0	0
SETD2	0	1	0	1	-1	8	+	114913850	114999955	0	0	0	0	0	0	0	0	0	0	0	-1	0	0	0	0	0	0	0	-1	0	2	0	0	0	0	0	0
MLH1	0	1	0	1	-1	8	-	115616395	115653465	0	0	0	0	0	0	0	0	0	0	0	-1	0	0	0	0	0	0	0	-1	0	2	0	0	0	-1	1	0
SF3B1	1	0	0	0	1	9	-	53796175	53837297	0	0	-1	0	0	0	0	0	0	0	0	0	0	0	0	-1	0	0	0	0	0	0	0	0	0	0	0	0
CASP8	0	1	0	1	-1	9	+	57389352	57437803	0	0	-1	0	0	0	0	0	0	0	0	0	0	0	0	-1	0	0	0	0	0	2	0	0	0	-1	1	0
ERCC4	0	1	0	0	-1	10	-	2144262	2177554	0	0	0	0	1	0	0	0	0	0	0	0	0	0	0	0	0	0	0	0	0	0	0	0	0	0	0	0
CREBBP	1	1	0	1	±1	10	+	11598679	11725530	0	0	0	0	1	0	0	0	0	0	0	0	0	0	0	0	0	0	0	0	0	0	1	0	0	0	0	0
AXIN1	0	1	0	1	-1	10	+	15409373	15462726	0	0	-1	0	1	0	0	0	0	0	0	0	0	0	0	0	0	0	0	0	0	1	0	0	0	0	0	0
NCOR1	0	1	0	0	-1	10	-	48480774	48628538	0	0	-1	0	1	0	0	0	0	0	0	0	0	0	0	0	0	0	0	0	0	1	0	0	0	0	0	0
MAP2K4	1	1	0	1	±1	10	-	52009148	52041599	0	0	-1	0	1	0	0	0	0	0	0	0	0	0	0	0	0	0	0	0	0	1	1	0	0	0	0	0
TP53	1	1	0	1	±1	10	+	56399720	56411150	0	0	-1	0	1	0	0	0	0	0	0	0	0	0	0	0	0	0	0	0	0	1	1	0	0	0	0	0
NF1	0	1	0	1	-1	10	+	65531841	65766305	0	0	-1	0	1	0	0	0	0	0	0	0	0	0	0	0	0	0	0	0	0	1	0	0	0	0	0	0
ERBB2	1	0	1	0	1	10	+	87219156	87242919	0	0	0	0	1	0	0	0	0	0	0	0	0	0	0	0	0	0	0	0	0	0	1	0	0	0	0	0
BRCA1	0	1	0	1	-1	10	-	90513629	90572676	0	0	0	0	1	0	0	0	0	0	0	0	0	0	0	0	0	0	0	0	0	0	0	0	0	0	0	0
RUNX1	1	1	1	1	±1	11	-	32623330	32725404	0	0	0	0	0	0	0	0	0	0	0	0	0	0	0	0	0	0	0	0	0	0	0	0	0	0	0	0
CBLB	0	1	1	0	±1	11	-	49690401	49856762	0	0	0	0	0	0	0	0	0	0	0	0	0	0	0	0	0	0	0	0	0	0	0	0	0	0	0	0
BRCA2	0	1	0	1	-1	12	-	4282945	4323693	0	0	0	0	0	0	0	0	0	0	0	0	0	0	0	0	0	0	0	0	0	0	0	0	0	0	0	0
PMS2	0	1	0	0	-1	12	-	11004506	11028754	0	0	0	0	0	0	1	0	0	0	0	0	0	0	0	0	0	0	0	0	0	0	0	0	0	0	0	0
CUX1	0	1	1	1	±1	12	+	21304247	21524518	0	0	0	0	0	0	1	0	0	0	0	0	0	0	0	0	0	0	0	0	0	0	1	0	0	0	0	0
TBX3	1	1	1	0	±1	12	-	38155493	38166670	0	0	0	0	0	0	1	0	0	0	0	0	0	0	0	0	0	0	0	0	0	0	1	0	0	0	0	0
PDGFRA	1	0	1	0	1	14	-	35369421	35418126	0	0	0	0	0	0	0	0	0	0	0	-1	0	0	0	0	0	0	0	0	0	0	0	0	0	-1	0	0
NF2	0	1	0	1	-1	14	-	85415141	85508807	0	0	0	0	0	0	0	0	0	0	0	-1	0	0	0	0	0	0	0	0	0	1	0	0	0	0	0	0
XBP1	0	0	0	0	N/A	14	+	86151890	86156975	0	0	0	0	0	0	0	0	0	0	0	-1	0	0	0	0	0	0	0	0	0	0	0	0	0	0	0	0
EGFR	1	0	1	0	1	14	+	97617357	97788211	0	0	0	0	0	0	0	0	0	0	0	-1	0	0	0	0	0	0	0	0	0	0	0	0	0	0	0	0
RB1	0	1	0	1	-1	15	-	53828880	53962099	0	0	-1	0	0	0	0	0	0	0	0	0	0	0	0	0	0	0	0	0	0	1	0	-1	0	0	1	0
PBRM1	0	1	0	1	-1	16	+	6456201	6550030	0	0	0	0	1	0	0	0	0	0	0	1	0	0	0	0	0	0	0	0	0	0	0	0	0	0	0	0
ZNF703	0	0	1	0	1	16	-	69405003	69409137	0	0	0	0	1	0	0	0	0	0	0	0	0	0	0	0	0	0	0	0	0	0	1	0	0	0	0	0
FGFR1	1	0	1	0	1	16	-	70869973	70910045	0	0	1	0	1	0	0	0	0	0	0	0	0	0	0	0	0	0	0	0	0	0	2	0	0	0	0	0
GATA3	1	1	0	0	±1	17	+	79991586	80011574	0	0	-1	0	1	0	0	0	-1	-1	0	0	0	0	0	0	0	0	0	1	0	3	2	0	0	0	0	0
APC	0	1	0	1	-1	18	+	26732146	26790383	0	0	0	0	0	0	0	0	0	0	0	-1	0	0	0	0	0	0	-1	0	-1	3	0	0	0	0	0	0
SMAD4	0	1	0	1	-1	18	-	70431562	70461613	0	0	0	0	0	0	0	0	0	0	0	-1	0	0	0	0	0	0	-1	0	-1	3	0	0	0	-1	1	0
CBFB	0	1	1	0	±1	19	+	34985878	35029444	0	0	0	0	0	0	0	0	0	0	0	0	0	0	0	0	0	0	0	0	0	0	0	0	0	0	0	0
CTCF	0	1	0	1	-1	19	+	35461941	35514934	0	0	0	0	0	0	0	0	0	0	0	0	0	0	0	0	0	0	0	0	0	0	0	0	0	0	0	0
CDH1	0	1	1	1	±1	19	+	36442692	36512091	0	0	0	0	0	0	0	0	0	0	0	0	0	0	0	0	0	0	0	0	0	0	0	0	0	0	0	0
PRDM1	0	1	0	1	-1	20	-	48438223	48459848	0	0	0	0	0	0	0	0	0	0	0	-1	0	0	-1	0	0	0	-1	0	0	3	0	0	0	0	0	0
STAG2	0	1	0	0	-1	X	-	2840101	2970906	0	0	0	0	0	0	0	0	-1	0	0	-1	0	0	0	0	-1	0	0	0	-1	4	0	0	0	±1	1	0
USP9X	0	0	0	0	N/A	X	-	21608093	21718042	0	0	0	0	0	0	0	0	-1	0	0	-1	0	0	0	0	-1	0	0	0	-1	0	0	0	0	-1	0	0
BCOR	0	1	0	0	-1	X	+	22778454	22820233	0	0	0	0	0	0	0	0	-1	0	0	-1	0	0	0	0	-1	0	0	0	-1	4	0	0	0	-1	1	0
ATRX	0	1	0	0	-1	X	-	93903596	94051385	0	0	0	0	0	0	0	0	-1	0	0	-1	0	0	0	0	-1	0	0	0	-1	4	0	0	0	-1	1	0
RHOA	1	1	1	1	±1	16_random	+	1034622	1043215	0	0	0	0	0	0	0	0	0	0	0	0	0	0	0	0	0	0	0	0	0	0	0	0	0	0	0	0
MLL3 (Kmt2c)	0	1	0	0	-1	No data	N/A	N/A	N/A	0	0	0	0	0	0	0	0	0	0	0	0	0	0	0	0	0	0	0	0	0	0	0	0	0	0	0	0
ARID1B	0	1	0	0	-1	No data	N/A	N/A	N/A	0	0	0	0	0	0	0	0	0	0	0	0	0	0	0	0	0	0	0	0	0	0	0	0	0	0	0	0
CCND3	1	0	0	0	1	No data	N/A	N/A	N/A	0	0	0	0	0	0	0	0	0	0	0	0	0	0	0	0	0	0	0	0	0	0	0	0	0	0	0	0
KDM6A	1	1	0	1	±1	No data	N/A	N/A	N/A	0	0	0	0	0	0	0	0	0	0	0	0	0	0	0	0	0	0	0	0	0	0	0	0	0	0	0	0
MLL2	1	1	0	0	±1	No data	N/A	N/A	N/A	0	0	0	0	0	0	0	0	0	0	0	0	0	0	0	0	0	0	0	0	0	0	0	0	0	0	0	0
ATR	0	1	0	1	-1	No data	N/A	N/A	N/A	0	0	0	0	0	0	0	0	0	0	0	0	0	0	0	0	0	0	0	0	0	0	0	0	0	0	0	0
PHF6	0	1	0	1	-1	No data	N/A	N/A	N/A	0	0	0	0	0	0	0	0	0	0	0	0	0	0	0	0	0	0	0	0	0	0	0	0	0	-1	1	0
TET2	0	1	0	1	-1	No data	N/A	N/A	N/A	0	0	0	0	0	0	0	0	0	0	0	0	0	0	0	0	0	0	0	0	0	0	0	0	0	-1	1	0
ASXL1	0	1	0	1	-1	No data	N/A	N/A	N/A	0	0	0	0	0	0	0	0	0	0	0	0	0	0	0	0	0	0	0	0	0	0	0	0	0	0	0	0
Total losses per tumor	N/A	N/A	N/A	N/A	N/A	N/A	N/A	N/A	N/A	0	0	14	1	0	2	4	6	11	2	1	47	3	0	7	7	4	5	35	9	14	5.7619		0.6	0.625	1.1	0.678571
Total gains per tumor	N/A	N/A	N/A	N/A	N/A	N/A	N/A	N/A	N/A	0	0	1	0	13	0	3	0	0	0	0	1	0	0	0	0	0	0	0	1	0	0.52381		0.1	0	0.4	0.107143
Total changes per tumor	N/A	N/A	N/A	N/A	N/A	N/A	N/A	N/A	N/A	0	0	15	1	13	2	7	6	11	2	1	48	3	0	7	7	4	5	35	10	14	6.28571		0.7	0.625	1.5	0.785714
Age at detection	N/A	N/A	N/A	N/A	N/A	N/A	N/A	N/A	N/A	16	18	42	42	22	62	41	76	57	50	62	78	61	88	69	90	77	68	93	92	104
Age at autopsy	N/A	N/A	N/A	N/A	N/A	N/A	N/A	N/A	N/A	22	28	56	56	57	74	74	76	80	79	86	88	88	88	94	98	101	101	101	104	104

## Sheet: Sheet 5
ProbeName	GeneSymbol	IR-7W-1	IR-7W-2	IR-7W-3	IR-7W-4	IR-7W-5	IR-7W-6	Normal-1	Normal-2	Normal-3	mean_N	mean_T	sd_N	sd_T	p value (Mann-Whitney U test)
A_43_P12884	Asah2	-2.15329	-1.63895	-3.34398	-2.30181	-1.15994	-2.50555	-2.34283	-2.25221	-2.47889	-2.35798	-2.18392	0.114095	0.749605	0.714286
A_43_P11442	B2m	6.58951	7.47649	6.24421	7.34875	6.67074	6.891	7.61137	7.51467	7.96598	7.69734	6.87012	0.237624	0.470632	0.0238095
A_44_P535612	B2m	7.16932	8.35947	7.36951	7.90253	7.2164	7.85542	8.66374	8.25026	8.75994	8.55798	7.64544	0.270802	0.470515	0.047619
A_44_P214040	B2m	7.25137	8.08443	6.9899	7.97054	7.45933	7.58537	8.38795	8.23774	8.53304	8.38624	7.55682	0.147658	0.418223	0.0238095
A_44_P122632	B2m	5.70459	6.9038	5.85684	6.3449	5.73217	6.37011	6.69811	6.39156	7.12263	6.73744	6.15207	0.367118	0.47192	0.0952381
A_44_P508055	Bcl2l11	-3.97402	-3.88093	-4.12833	-4.68196	N/D	-4.58347	N/D	-3.33962	N/D	-3.33962	-4.24974	#DIV/0!	0.362275	N/D
A_43_P13378	Bmf	-1.13124	0.65227	0.137885	-0.645059	-1.09155	0.571138	0.505118	1.67978	1.63162	1.27217	-0.251093	0.664725	0.809898	0.0952381
A_44_P487761	C1qa	4.73168	5.03448	4.14413	4.85098	4.57447	4.59609	5.46645	5.29163	5.18841	5.3155	4.6553	0.140548	0.303064	0.0238095
A_44_P487764	C1qa	3.85247	4.15714	3.34204	3.98439	N/D	3.90126	4.48798	4.3557	4.03082	4.2915	3.84746	0.235244	0.305374	0.047619
A_44_P362954	Cat	0.972869	1.55537	0.976901	0.269321	0.507294	1.88225	3.13306	2.79322	2.48256	2.80294	1.02733	0.325359	0.609957	0.0238095
A_44_P335446	Dusp2	-3.02989	-4.06135	-4.34535	-3.6631	-3.57343	-3.31722	-2.23404	-1.92646	-3.53919	-2.56656	-3.66505	0.856243	0.480142	0.0952381
A_43_P18920	Ercc8	-3.74956	-3.89747	-4.15757	-4.23789	-3.94775	-3.66744	N/D	N/D	N/D	#DIV/0!	-3.94295	#DIV/0!	0.222913	N/D
A_44_P535959	Ercc8	-2.84553	-3.35253	-3.2608	-3.20888	-3.45616	-3.17312	N/D	N/D	N/D	#DIV/0!	-3.21617	#DIV/0!	0.208546	N/D
A_44_P535953	Ercc8	-0.413461	-0.0842876	-0.293159	-0.113108	-0.151618	-0.283493	-0.789622	-0.822511	-0.608555	-0.74023	-0.223188	0.115213	0.127491	0.0238095
A_44_P463745	Fas	-2.39012	-2.37073	-2.19538	-3.04245	-2.87378	-2.49678	-0.966249	-1.64152	-1.55852	-1.38877	-2.56154	0.368255	0.326442	0.0238095
A_42_P652897	Fas	0.815812	1.13132	1.13836	0.859772	0.128919	0.753491	2.13809	1.34167	2.11251	1.86409	0.804612	0.452609	0.368909	0.0238095
A_44_P1046937	Gpbp1	-0.640078	-1.23485	-0.62322	-1.57915	-0.79327	-0.832329	-0.400653	-0.617251	-0.822023	-0.613309	-0.950484	0.210712	0.379004	0.166667
A_44_P130226	Gpbp1	0.122756	0.0492544	-0.0394201	-0.545218	-0.189131	-0.175772	-2.39768	-1.44789	-1.25408	-1.69989	-0.129588	0.612031	0.237579	0.0238095
A_42_P830214	Gpbp1	1.1765	1.59406	1.29058	1.58439	1.80492	1.07357	1.49785	1.43758	1.64894	1.52812	1.42067	0.108883	0.283387	0.714286
A_44_P276352	Id3	1.73518	1.35715	1.96875	1.37226	1.02172	1.20353	3.28055	2.66088	2.87218	2.93787	1.4431	0.315015	0.348991	0.0238095
A_44_P139744	Id3	1.94302	1.60092	2.1409	1.5511	1.20036	1.41132	3.83622	2.54448	2.96003	3.11358	1.64127	0.659417	0.345751	0.0238095
A_44_P458074	Id3	2.36096	2.18433	2.47754	2.21285	1.79644	1.75234	4.69307	3.67785	3.96488	4.11194	2.13074	0.523342	0.295916	0.0238095
A_44_P236197	Ifit1	-4.13581	-4.07589	-5.31622	N/D	-4.31894	N/D	N/D	N/D	N/D	#DIV/0!	-4.46172	#DIV/0!	0.578975	N/D
A_43_P11361	Il6st	4.84919	5.57351	4.58017	5.15559	5.43139	4.40511	5.34144	5.48415	5.5574	5.461	4.99916	0.109825	0.467355	0.261905
A_44_P363090	Il6st	0.99059	0.0356054	0.720309	0.881479	1.0366	0.514591	0.964452	1.50561	-0.162225	0.769278	0.696529	0.850873	0.375983	0.904762
A_44_P668233	Il6st	-2.9209	-3.57	-3.71237	-4.24528	-3.09638	-4.0867	-2.42579	-1.96542	-2.92293	-2.43805	-3.60527	0.478871	0.525631	0.047619
A_42_P463754	Itga1	3.89931	3.68122	4.12231	3.80339	3.40279	3.49119	5.30145	4.91589	5.09105	5.1028	3.73337	0.193049	0.266221	0.0238095
A_44_P215459	Itga1	-2.91276	-3.0247	-2.84748	-4.23161	-3.89657	-3.97633	N/D	N/D	N/D	#DIV/0!	-3.48158	#DIV/0!	0.618698	N/D
A_44_P465329	Mal	-4.97308	-4.46759	-4.26566	-4.83264	N/D	-2.7281	-0.674043	-2.27022	-2.6576	-1.86729	-4.25341	1.05137	0.898058	0.0238095
A_44_P333116	Meis2	-5.80863	N/D	N/D	N/D	N/D	N/D	N/D	N/D	N/D	#DIV/0!	-5.80863	#DIV/0!	#DIV/0!	N/D
A_44_P929992	Meis2	-2.91429	-3.91646	-4.22311	-2.53466	-3.50842	-3.46876	0.449564	0.00366497	0.0286274	0.160619	-3.42762	0.250545	0.623038	0.0238095
A_42_P579376	Nbl1	1.5697	1.87918	2.14717	2.1225	N/D	1.50209	2.70889	2.47755	2.21413	2.46686	1.84413	0.247557	0.301186	0.0238095
A_44_P352268	Plk2	2.7167	2.27566	2.70248	2.08029	1.7521	1.63871	1.52016	1.1312	2.26628	1.63921	2.19432	0.57683	0.459345	0.166667
A_44_P231935	Rad51	-1.39231	-3.57745	-2.9161	-2.14723	-0.738216	-2.39042	-2.65904	N/D	-1.94875	-2.3039	-2.19362	0.502253	1.02354	N/D
A_44_P577090	Rad51	1.41482	-0.29261	0.318892	1.32254	2.2741	0.578542	0.447905	-0.712987	1.74531	0.493407	0.936047	1.22978	0.915126	0.714286
A_43_P13119	Runx3	-2.78794	-2.23443	-2.25075	-2.53065	-3.29474	-1.9246	-2.01519	-2.40493	-3.41729	-2.61247	-2.50385	0.723723	0.485613	0.904762
A_44_P792845	Runx3	-1.87032	-1.29818	-2.37448	-1.33218	-1.60311	-0.89812	-0.877184	-0.32224	-0.61313	-0.604185	-1.56273	0.27758	0.513815	0.0238095
A_44_P363433	Sfrp5	N/D	N/D	-5.55239	-4.84565	N/D	N/D	N/D	N/D	N/D	#DIV/0!	-5.19902	#DIV/0!	0.499736	N/D
A_44_P591196	Sfrp5	N/D	-4.73452	-5.23779	-4.18763	-2.68452	-3.54638	-0.730287	-3.51731	-1.51346	-1.92035	-4.07817	1.43737	1.00157	0.047619
A_44_P358258	Srek1	1.02581	1.28705	0.952097	0.580353	0.949715	0.876226	0.482716	0.617859	1.35003	0.816869	0.945209	0.466651	0.228604	0.714286
